# Supplementary material for: Major depressive disorders in children aged 5–14 years: a Global Burden of Disease analysis from the perspective of exercise psychology
Source: Front Public Health. 2025 Oct 29;13:1671222. doi: 10.3389/fpubh.2025.1671222 (PMC12605264; doi:10.3389/fpubh.2025.1671222)
Supplement: Supplementary file 4 [file Data_Sheet_1.xlsx]

## Sheet: Sheet1
Study (First author, Year)	Population	Design	Dose / Exposure	Primary outcomes	Effect direction (vs control / baseline)
Norris et al., 1992	Adolescents (school-based)	Two-part study: cross-sectional (n≈147) + 10‑week randomized training (high‑intensity aerobic vs moderate aerobic vs flexibility vs control)	Training arms met 2×/week for 25–30 min over 10 weeks; intensity varied by arm	Perceived stress, depression/anxiety/hostility; HR, BP, aerobic fitness	High‑intensity aerobic ↓ perceived stress vs other groups; physiological fitness improved; stress–negative affect links attenuated
Roth & Holmes, 1987	College students with high recent life stress (n=55)	11‑week randomized: aerobic training vs relaxation training vs no‑treatment; assessments at baseline, mid, post, and 8‑week follow‑up	11‑week supervised programs; cardiovascular fitness verified by treadmill HR (frequency not specified in abstract)	Self‑reported physical health and depressive symptoms; cardiovascular fitness	Aerobic training ↓ depression earlier than relaxation and control; no group differences in self‑reported physical health
Hughes et al. (DATE), ~2013	Adolescents (12–18 y) with DSM‑IV‑TR major depressive disorder (n=30)	12‑week RCT: vigorous aerobic exercise (>12 KKW) vs stretching control (<4 KKW); blinded CDRS‑R; follow‑ups at 26 & 52 weeks	>12 vs <4 kilocalories/kg/week targets (Actical accelerometry verified); 12 weeks	Children’s Depression Rating Scale–Revised (CDRS‑R); adherence/energy expenditure	Both arms improved, but exercise showed faster symptom reduction (by weeks 6–9) and higher response/remission at week 12; many remitters maintained at 26 & 52 weeks
Petty et al., J Pediatr Psychol (RCT)	Overweight, sedentary children 7–11 y (N=207; ~59% Black)	Randomized to 20 or 40 min/day aerobic exercise for ~13 weeks vs control; pre/post questionnaires	Low vs high dose: 20 vs 40 min/day (~13 weeks)	Reynolds Child Depression Scale; Self‑Perception Profile (global self‑worth)	Dose‑response ↓ in depressive symptoms; global self‑worth ↑ in White children (race×group interaction); mediation suggests self‑worth partly explains benefit
Williams et al., TBM (SMART after‑school RCT)	Predominantly Black, overweight/obese children (n=175; mean age ~9.7 y)	8‑month RCT: aerobic exercise after‑school vs sedentary attention‑control after‑school	Daily after‑school programming for 8 months (exercise vs structured sedentary activities)	Quality of life (QOL), depressive symptoms, anger expression, self‑worth at post‑test and follow‑up	Both groups improved on QOL, depression, and self‑worth; no overall group×time differences; boys showed larger depression improvement in sedentary program (attention/structure effects)
da Silva et al., 2019 (ADHD swimming)	Children with ADHD, 11–14 y; randomized to swim training vs untrained (final n≈10 vs 10 after exclusions)	School‑based randomized intervention with pre/post testing	8 weeks; 2×/week; 45‑min sessions (pool warm‑up, 25‑min learning sets, 10‑min play, 5‑min cool‑down); ~300 m per session	Mental health (CDI depression, stress), cognition (selective attention, cognitive flexibility), motor coordination; physical fitness	Swimming training ↓ depression and stress; ↑ selective attention, cognitive flexibility, motor coordination, flexibility, abdominal resistance vs untrained controls
Talakoub et al., 2012 (IJNMR)	Female adolescents with type 1 diabetes (n=72)	Quasi‑experimental: aerobic exercise group vs control; pre/post comparison	6 weeks; 3×/week; ~40–45 min at 50–70% intensity (plus warm‑up/cool‑down)	SCL‑90 dimensions (depression, anxiety, somatic symptoms, etc.) and total affective score	Exercise group ↓ across multiple SCL‑90 domains; total affective score decreased significantly; control showed no change
Romero‑Pérez et al., 2020 (IJERPH)	Mexican schoolchildren with obesity (n=105; 8–11 y)	Longitudinal EG vs CG; randomized allocation; 20‑week follow‑up	20 weeks; 2×/week; 50‑min sessions (5‑min warm‑up; 40‑min mainly aerobic & coordinative play; 5‑min cool‑down)	Anxiety (CMAS‑R) and depression scales; anthropometrics (e.g., BMI z‑score)	No significant EG vs CG differences on anxiety/depression; positive affect (joy) improved and BMI z‑score decreased in EG
Daley et al., 2006 (Sheffield Obesity Trial)	Obese & morbidly obese adolescents, 11–16 y (N=81)	RCT: exercise therapy vs equal‑contact exercise placebo vs usual care; 8‑week supervised + 6‑week home program	3 one‑on‑one sessions/week, 30 min at ~40–59% HR reserve for 8 weeks; behavior‑change counseling; then 6‑week home program	Self‑perceptions (physical/global self‑worth), depression, affect, physical activity, aerobic fitness, BMI	Exercise therapy ↑ physical self‑worth/self‑esteem and physical activity vs controls; no BMI change over study window
Nabkasorn et al., 2005	Female late adolescents with mild‑to‑moderate depressive symptoms, 18–20 y (n≈49)	Randomized 16‑week two‑period crossover: 8‑week group jogging vs usual activities, then cross over	5×/week, 50‑min sessions at mild intensity (group jogging)	CES‑D depression; 24‑h urinary cortisol & epinephrine; resting HR; peak VO₂; lung capacity	Exercise ↓ CES‑D; ↓ urinary cortisol/epinephrine; ↓ resting HR; ↑ peak VO₂ & lung capacity vs usual activities
Goldfield et al., 2015 (HEARTY)	Postpubertal adolescents with overweight/obesity, 14–18 y (N=304)	Single‑blind parallel‑group RCT (22 wks): aerobic vs resistance vs combined vs non‑exercising control; all received diet counseling (−250 kcal/day)	3–4 sessions/week; median adherence ~56–64% across exercise arms	Mood (Brunel Mood Scale), body image (MBSRQ), physical self‑perceptions, global self‑esteem	Resistance & combined ↑ vigor; resistance ↓ depressive symptoms; combined ↑ perceived conditioning; only resistance ↑ global self‑esteem; improvements linked to adherence & fat loss
Jeong et al., 2005 (Dance Movement Therapy)	Adolescent girls with mild depression (middle‑school seniors), mean age ~16 y (n=40)	Randomized: 12‑week DMT vs control	12‑week DMT program (session frequency/duration not specified in abstract)	Psychological distress (SCL‑90‑R subscales & global); plasma serotonin & dopamine	DMT ↓ psychological distress; ↑ serotonin; ↓ dopamine (suggested sympathetic stabilization)
Annesi, 2005	Preadolescents, 9–12 y; after‑school program (Tx n=49) with no‑exercise control (n=41)	12‑week after‑school exercise program vs no‑exercise control; regression analyses for mood correlates	Structured after‑school exercise program (frequency not detailed)	POMS Depression & Total Mood Disturbance; physical activity; self‑concept	Treatment group ↓ Depression and ↓ Total Mood Disturbance vs control; PA and self‑concept associated with mood improvements
Crews, Lochbaum & Landers, 2004	Low‑income Hispanic 4th‑graders (N=66; 33 girls/33 boys)	Randomized to Aerobic‑intensity vs Control‑intensity physical activity for 6 weeks	3×/week, 20‑min sessions; Aerobic mean HR ~160 bpm vs Control ~134 bpm	Trait Anxiety, Beck Depression Inventory, Rosenberg Self‑esteem; cardiovascular fitness (PWC170)	Aerobic group ↑ fitness; ↓ depression; ↑ self‑esteem; no group difference on trait anxiety
Carter et al., 2015	Adolescents (14–17 y) receiving depression treatment (N=87)	Pragmatic parallel‑group RCT: 12 preferred‑intensity aerobic sessions + treatment‑as‑usual (TAU) vs TAU only; outcomes at 6 wks and 6 mo	6‑week circuit‑based aerobic program; 12 sessions; participant‑selected intensity/order/rests	Children’s Depression Inventory‑2 (CDI‑2); health‑related quality of life; physical activity	No between‑group CDI‑2 difference post‑intervention; significant CDI‑2 reduction at 6‑month follow‑up favoring exercise; no differences in HRQoL/PA
Costigan et al., 2016 (HIIT in school)	Australian adolescents (Grade 9–10), n=65, mean age 15.8 y	Three‑arm school‑based RCT: Aerobic Exercise Program (AEP) vs Resistance+Aerobic Program (RAP) vs usual‑activity control; blinded assessors; 8 weeks	HIIT 3×/week during PE/lunch; 8–10 min/session; 30 s work : 30 s rest; target ≥85% HRmax; AEP avg HR≈74% max (148 bpm), RAP≈77.6% (155 bpm)	Executive function (Trail Making Test: B, B‑A, B/A), psychological wellbeing (Flourishing Scale), psychological distress (K10), physical self‑concept (PSDQ global, perceived appearance), feelings state (−5 to +5)	Small–moderate gains in executive function (esp. RAP) and small gains in wellbeing/perceived appearance; no effect on K10; immediate post‑session feelings improved (AEP significant).
Dabidy Roshan et al., 2011 (Water walking in depressed teens)	Depressed female high‑school students (DSM‑IV‑TR MDD), Iran; n=24 (12 vs 12)	Randomized controlled trial: 6‑week pool‑walking vs no‑exercise control; pre/post measurements	3×/week; intermittent walking in chest‑deep water; ~60–70% HRmax; progressive sets/lengths	24‑h urinary MHPG sulfate (HPLC), Hamilton Depression (Ham‑D), VO₂max (Bruce test)	Exercise ↑ MHPG (1.93→4.66 µmol/24h), ↓ Ham‑D (30.15→14.08), ↑ VO₂max (31.3→38.4); MHPG correlated −with Ham‑D (r=−0.52) and +with VO₂max (r=0.65).
Zhang et al., 2021 (IJCEM)	Adolescents with DSM‑IV depression, China; randomized n=138 (Control 69, Exercise 69 → completed 66)	Randomized parallel groups: standard care (sertraline/fluoxetine + group psychotherapy) vs +Exercise; single‑site hospital trial; pre/post comparison	Aerobic running/fast walking prescribed by ACSM: 3–5×/week, 0.5–1 h/session with 10‑min rests; intensity 64–96% HRmax; duration reported as 16 weeks (abstract) and 3×4‑week courses (methods)	HAMD (depression), HAMA (anxiety), YSR (anxiety/pressure/stress), CGI (global); Secondary: ISLQ (QoL), PSQI (sleep), RFQY (mental ability), PSP (social function)	Both groups improved, but Exercise improved more: ↓HAMD 5.14±0.59 vs 8.98±2.00; ↓HAMA 5.00±0.54 vs 7.98±0.85; ↓YSR 21.14±2.13 vs 49.68±5.17; ↓CGI 1.00±0.19 vs 3.86±0.89; ↑ISLQ 71.54±7.59 vs 61.24±6.33; ↑RFQY 11.22±1.06 vs 7.65±0.68; ↑PSP 87.26±9.00 vs 75.49±7.22; total effective rate 93.94% vs 81.16%
